# Supplementary material for: Pichia kudriavzevii (Candida krusei): A systematic review to inform the World Health Organisation priority list of fungal pathogens
Source: Med Mycol. 2024 Jun 27;62(6):myad132. doi: 10.1093/mmy/myad132 (PMC11210618; doi:10.1093/mmy/myad132)
Supplement: myad132_Supplemental_Files [file myad132_supplemental_files.zip]

Archive with 2 entries (2 files):
- mm-2023-0240-File005.docx
- mm-2023-0240-File002.docx
